# Supplementary material for: Synthesis of 68Ga-Labeled cNGR-Based Glycopeptides and In Vivo Evaluation by PET Imaging
Source: Pharmaceutics. 2021 Dec 7;13(12):2103. doi: 10.3390/pharmaceutics13122103 (PMC8703807; doi:10.3390/pharmaceutics13122103)
Supplement: Supplementary file 1 [file pharmaceutics-13-02103-s001.zip]

Archive with 1 entries (1 files):
- pharmaceutics-1474001-sup.pdf
